# Supplementary material for: A Mitochondria-Targeted Heptamethine Indocyanine Small Molecular Chelator for Attenuating Uranium Nephrotoxicity
Source: Pharmaceuticals (Basel). 2024 Jul 27;17(8):995. doi: 10.3390/ph17080995 (PMC11357497; doi:10.3390/ph17080995)
Supplement: Supplementary file 1 [file pharmaceuticals-17-00995-s001.zip]

Archive with 1 entries (1 files):
- pharmaceuticals-3107638-supplementary.pdf
